# Supplementary material for: Slow viral propagation during initial phase of infection leads to viral persistence in mice
Source: Commun Biol. 2021 Apr 29;4:508. doi: 10.1038/s42003-021-02028-x (PMC8084999; doi:10.1038/s42003-021-02028-x)
Supplement: Supplementary file 3 — Supplementary Data 1 [file 42003_2021_2028_MOESM3_ESM.xlsx]

## Sheet: Fig1
Fig 1a (cell/ml blood )
left panel tet-gp33
	Time (day)	WE	WE	WE	WE	WE	WE	WE	WE	WE	WE	WE	Docile	Docile	Docile	Docile	Docile	Docile	Docile	Docile	Docile	Docile	Docile	WE + Docile	WE + Docile	WE + Docile	WE + Docile	WE + Docile	WE + Docile	WE + Docile	WE + Docile	WE + Docile	WE + Docile	WE + Docile
	8	439140	447367	359558	614182	749484	1520392	1528460	244261	176221	312633	67028	179781	208491	88169	136155	132793	223357	114942	103471	130579	33769	82948	499937	755922	718499	117683	848286	129120	651948	53207	503141	131609	162002
	20	48518	17366	114065	221387	123916	223715	118726	96632	59412			1168	5579	4961	10979	5737	15093	11088	3068	5213	2969	6405	54796	35195	95559	8703	63868	14131	68164	6239	81842	89459	63183
middle panel tet-np396
	Time (day)	WE	WE	WE	WE	WE	WE	WE	WE	WE	WE	WE	Docile	Docile	Docile	Docile	Docile	Docile	Docile	Docile	Docile	Docile	Docile	WE + Docile	WE + Docile	WE + Docile	WE + Docile	WE + Docile	WE + Docile	WE + Docile	WE + Docile	WE + Docile	WE + Docile	WE + Docile
	8	387098	173875	340552	326402	336986	671193	772927	147222	102946	121793	28634	149071	170735	100391	65365	76826	144755	30639	43613	69529	21100	41473	570804	661373	667010	80548	473631	73860	233383	34292	181406	70749	124551
	20	19393	5190	64916	59970	41062	28872	30816	23315	14074			1524	5342	2796	8973	3637	5038	5802	4686	3911	3557	4901	18439	11973	22533	6719	19272	3425	12473	4931	21062	13193	11238
right panel tet-gp61
	Time (day)	WE	WE	WE	WE	WE	WE	WE	WE	WE	WE	WE	Docile	Docile	Docile	Docile	Docile	Docile	Docile	Docile	Docile	Docile	Docile	WE + Docile	WE + Docile	WE + Docile	WE + Docile	WE + Docile	WE + Docile	WE + Docile	WE + Docile	WE + Docile	WE + Docile	WE + Docile
	8	34102	6263	17310	39269	70000	141064	112053	42313	21258	34363	9903	20476	9976	6042	29068	25131	46192	18668	22618	22404	5465	11828	25354	46533	40147	12083	103598	14927	33855	1812	36359	9239	16769
	20	10384	1475	6345	7881	3500	5731	6204	7695	2242			371	500	1711	6206	1528	1061	2301	1023	954	3085	2619	1844	545	1417	955	2634	688	4189	581	4881	2877	1189
Fig 1b (cell/spleen)	spleen tet-gp33				spleen tet-np396				spleen tet-gp61
	WE	Docile	WE + Docile		WE	Docile	WE + Docile		WE	Docile	WE + Docile
	642223	57563.4	643832		423465	11235.2	165147		187358	38114	170770
	250705	68961.9	1145344		85974.5	40964.5	318700		49717	27419	75069
	1140884	145527	1627202		557851	28275.3	424331		94977	65034	50494
	1824046	278065	123140		700590	70969	24369		144935	101778	35166
	1020694	89524	1051613		339457	25687	390691		76135	27111	136427
	1338911	134459	87139		149343	11734	30664		127043	36887	15132
	903601	109914	988223		251930	18571	309003		110727	66067	115535
	1070245	165091	223277		237069	20181	209826		123228	43187	109171
	798677	76213	1301711		370925	8752	177032		259586	18200	67326
		42256	1430167			12746	266507			9442	95233
		129735	1165409			12861	75293			43439	101590
Fig 1c (% tet)	SLEC of tet-gp33				SLEC of tet-np396				MEPC of tet-gp33				MEPC of tet-np396
	WE	Docile	WE + Docile		WE	Docile	WE + Docile		WE	Docile	WE + Docile		WE	Docile	WE + Docile
	31.4	5.14	40		12.1	0.0001	5.93		23.5	3.56	17.7		14.2	4.65	6.82
	41.2	6.95	43.4		7.27	2.04	9.14		15.6	3.74	19.2		13.5	2.72	15.9
	38.2	4.57	52.6		21.3	1.25	8.02		15.2	2.28	7.08		13.2	1.25	18.6
	34.3	1.79	4.13		16.7	2.44	0.0001		20.7	16.4	21.5		23	12.2	9.09
	42.4	4.46	43.3		42.8	1.3	12.6		11.2	23.2	18.1		8.36	1.3	13.6
	41.7	6.33	19.2		15.3	0.0001	0.0001		20.3	23.1	12.6		21	0.0001	1.61
	45.3	4.05	44.4		9.14	16.1	26		21.7	14	16.2		18.3	3.23	10.2
	40.6	6.92	12.8		32.6	7.14	1.43		13.7	8.81	5.43		21	10.7	1.43
	29.6	13.4	34.9		15.4	0.0001	17.4		35.3	2.68	23.7		27.4	0.001	13.2
		7.79	42.1			3.23	15			5.19	19.6			0.0001	10.9
		4.65	31.5			4.76	6.25			4.65	23.1			4.76	17.5
Fig 1f (cell/ml blood)
d8 ifng
		WE	WE	WE	WE	WE	WE	WE	WE	WE	WE	WE	Docile	Docile	Docile	Docile	Docile	Docile	Docile	Docile	Docile	Docile	Docile	WE + Docile	WE + Docile	WE + Docile	WE + Docile	WE + Docile	WE + Docile	WE + Docile	WE + Docile	WE + Docile	WE + Docile	WE + Docile
	n.c.	7043	8809	6121	8980	24678	15991	8017	12127	9418	5436	7248	2945	20868	3580	6932	4599	4331	3647	445	801	271	782	9774	9170	6864	4108	14151	10572	22525	854	3802	2882	9543
	gp33	979165	583607	605039	890801	350895	570736	110031	1279142	1553560	2203990	3281675	210332	247398	216736	152331	136182	37531	98766	102633	125360	218487	90807	544761	1313909	1062895	49395	560498	150909	317072	108952	1079513	131554	933350
	np396	290889	161409	167016	314093	110136	210697	46606	238879	581506	630341	1255029	54714	68996	34378	56979	67700	13844	23429	35141	49747	72843	35295	188631	328585	224407	17825	163136	47720	89914	41910	290989	28729	218904
d8 tnfa		WE	WE	WE	WE	WE	WE	WE	WE	WE	WE	WE	WE	WE	Docile	Docile	Docile	Docile	Docile	Docile	Docile	Docile	Docile	WE + Docile	WE + Docile	WE + Docile	WE + Docile	WE + Docile	WE + Docile	WE + Docile	WE + Docile	WE + Docile	WE + Docile	WE + Docile
	n.c.	27524	23491	34005	2866.39	753.416	766.874	2761.03	3862.24	11941.1	7495.77	7430.17	21104	22453	18077	444.669	500.86	1352.2	782.345	8970.66	5016.95	7939.95	4512.2	43120	28275	41386	427.133	1774.26	569.713	2862.81	4107.59	6279.36	8945.93	7977.58
	gp33	434721	256684	282149	634651	690208	958402	1280530	448100	185821	267430	68140.1	77074	70158	52057	19243.8	32208.3	43904	16894.3	66113.4	44995.7	19883.8	31589.2	255548	487129	342081	20546.8	390792	31915.5	377295	20998.9	189024	51874.8	114697
	np396	108341	61701	57345	85470.5	187197	177834	431075	129266	24988.8	44099.3	19386.5	27357	22655	23767	5158.35	11275.9	6486.03	4339.59	19285.3	18324.7	5933.05	8367.46	70545	113639	75146	4116.19	48723.8	4953.23	65377.2	7782.65	31118.5	12832.4	21744
d20 ifng		WE	WE	WE	WE	WE	WE	WE	WE	WE	Docile	Docile	Docile	Docile	Docile	Docile	Docile	Docile	Docile	Docile	Docile	WE + Docile	WE + Docile	WE + Docile	WE + Docile	WE + Docile	WE + Docile	WE + Docile	WE + Docile	WE + Docile	WE + Docile	WE + Docile
	n.c.	350	240	3299	1500	0	340	685	143	248	194	96	107	1322	213	224	0	112	228	67	391	214	299	369	881	679	761	431	101	769	604	670
	gp33	0	13147	27170	39005	39073	20835	17379	16022	6770	1163	1295	2316	2491	1198	1571	1771	761	833	816	1012	20242	44730	55823	1308	13506	1368	9693	248	8874	5262	5073
	np396	11058	1450	14904	10394	9014	1555	2523	3566	1722	192	206	275	1440	1612	184	248	375	244	479	521	2198	3400	3117	904	3333	891	3286	80	1145	1087	500
d20 tnfa		WE	WE	WE	WE	WE	WE	WE	WE	WE	Docile	Docile	Docile	Docile	Docile	Docile	Docile	Docile	Docile	Docile	Docile	WE + Docile	WE + Docile	WE + Docile	WE + Docile	WE + Docile	WE + Docile	WE + Docile	WE + Docile	WE + Docile	WE + Docile	WE + Docile
	n.c.	174	481	1113.27	619.142	174.517	0	170.191	142.57	165.166	95	475	618	2404.38	1477.42	3296.72	1256.36	0	0	0	66.095	321	496	441	1161.97	0	1239.99	861.468	100.516	0	0	374.301
	gp33	364	6991	17289.9	23836.1	19536.6	1426.56	1241.33	774.705	289.042	1314	216	1514	2698.67	3593.55	4408.06	1771.25	0	0	177.573	0	9708	29032	25396	2687.97	4545.79	4103.99	5538.87	0	409.559	539.86	245.094
	np396	4021	870	5998.04	4687.69	3605.59	65.2101	162.176	300.264	56.275	285	103	679	2777.42	738.98	2582.8	734.45	150.15	61.1904	0	0	462	1482	1322	1043.1	921.911	2482.77	1003.95	321.984	171.718	362.178	666.115
Fig 1g (cell/spleen)
spleen ifng		WE	WE	WE	WE	WE	WE	WE	WE	WE	Docile	Docile	Docile	Docile	Docile	Docile	Docile	Docile	Docile	Docile	Docile	WE + Docile	WE + Docile	WE + Docile	WE + Docile	WE + Docile	WE + Docile	WE + Docile	WE + Docile	WE + Docile	WE + Docile	WE + Docile
	n.c.	49094	12333	51010	109274	382941	16937	29712	7281	12181	8743	2789	20693	97260	12879	18328	16724	3876	11391	3327	5865	155180	37740	58852	42318	87204	15919	50514	9611	11039	26086	28725
	gp33	706727	182734	685886	1023602	924896	588455	361278	447512	334241	5570	9717	40938	120983	34397	20642	22187	32389	23979	7803	33303	543468	1181221	1550856	26359	536109	9197	331155	22924	606419	714107	439457
	np396	171260	40274	299381	347057	410652	58805	76137	139226	91551	2572	3038	21769	90536	18471	10679	18070	8606	14838	3665	8443	122908	111913	175016	10953	186208	7526	108173	16501	64387	107437	48828
spleen tnfa		WE	WE	WE	WE	WE	WE	WE	WE	WE	Docile	Docile	Docile	Docile	Docile	Docile	Docile	Docile	Docile	Docile	Docile	WE + Docile	WE + Docile	WE + Docile	WE + Docile	WE + Docile	WE + Docile	WE + Docile	WE + Docile	WE + Docile	WE + Docile	WE + Docile
	n.c.	9711	3795	7535.57	7512.61	94608.8	9527.1	12424.9	3604.1	11073.8	8743	2371	2398	14264.8	3812.13	3971.15	1034.47	0	340.5	0	344.4	10814	5266	7602	7335.1	8471.29	1846.61	1697.83	1393.6	0	3883.9	6319.4
	gp33	210896	67382	213637	272518	273877	13579.7	7903	22199.4	14193.8	8161	5891	5765	38574.4	9701.76	3096.23	1160.27	1889.4	0	1170.4	3063.9	93716	275044	398895	9225.61	61464.7	3736.16	63683.7	565.5	13252.9	22235.7	12517.9
	np396	41754	13334	37846.3	48871.3	154598	2262	2429.5	13052.5	8673.2	9152	5388	4641	25413.7	8658.36	3585.18	1806.95	307.5	499	1099.5	2078.3	35290	13057	38977	5476.58	18620.8	3763.22	8885.63	0	607.7	9115.9	4340.2
Fig 1h (LCMV (log10pfu/organ)	spleen				liver				lung				kidney
	WE	Docile	WE+ Docile		WE	Docile	WE+ Docile		WE	Docile	WE+ Docile		WE	Docile	WE+ Docile
	2.47712	3.47712	4.47712		2.47712	4.47712	4.77815		2.47712	3.95424	6.47712		2.47712	4.77815	5.47712
	2.47712	3.95424	2.47712		2.47712	4.47712	2.47712		2.47712	4.77815	2.47712		2.47712	5.77815	2.47712
	2.47712	3.95424	4.32222		2.47712	4.47712	5.25527		2.47712	5.07918	6.47712		2.47712	5.47712	5.77815
	2.47712	3.47712	2.47712		2.47712	4.47712	2.47712		2.47712	3.47712	2.47712		2.47712	4.47712	2.47712
	2.47712	4.07918	2.47712		2.47712	4.79934	2.47712		2.47712	5.47712	2.47712		2.47712	6.47712	2.47712
	2.47712	4.07918	2.47712		2.47712	4.96848	2.47712		2.47712	6.07918	2.47712		2.47712	6.77815	4.38021
	2.47712	3.90849	2.47712		2.47712	2.47712	2.47712		2.47712	3.89209	2.47712		2.47712	4.79934	2.47712
	2.47712	3.95424	4.32222		2.47712	4.62325	4.47712		2.47712	5.47712	5.95424		2.47712	5.77815	6.43136
	2.47712	3.47712	2.47712		2.47712	4.47712	2.47712		2.47712	5.25527	2.47712		2.47712	4.47712	2.47712
		3.47712	2.47712			3.47712	2.47712			5.25527	2.47712			5.47712	2.47712
		3.47712	2.47712			3.47712	2.47712			4.95424	2.47712			5.77815	3.95424

## Sheet: Fig 2
Figure 2c	naive	naive	naive	naive	naive	naive	naive	naive	naive	WE	WE	WE	WE	WE	WE	WE	WE	WE	Docile	Docile	Docile	Docile	Docile	Docile	Docile	Docile	WE+Docile	WE+Docile	WE+Docile	WE+Docile	WE+Docile	WE+Docile	WE+Docile	WE+Docile	WE+Docile
cDC (#/spleen)	875104	1274813	1575092	1109761	1431472	1048059	165296	258980	353232	830864	853413	682416	249742	137906	301981	99859	78133	115617	978869	1228818	860221	1025596	586992	203398	131331	119206	812550	789581	547790	156768	379163	125368	70874	143711	59519
pDC (#/spleen)	66642	84483	97847	184923	192132	160225	55927	166179	270622	63683	50400	43498	104356	50420	101241	36015	14510	38539	45303	89433	55591	408636	183632	40722	24321	40824	65807	58584	63290	61186	73177	47788	12220	74101	25508
Figure 2d (MFI, normalized to naive)	naive	naive	naive	naive	naive	naive	WE	WE	WE	WE	WE	WE	Docile	Docile	Docile	Docile	Docile	Docile	WE+Docile	WE+Docile	WE+Docile	WE+Docile	WE+Docile	WE+Docile
CD40	0.951689	0.958102	1.09021	1.03975	1.00255	0.957701	3.05195	2.93202	3.2174	2.30174	2.70701	2.79172	2.40552	2.43245	2.16952	1.94663	1.72473	1.95826	2.90381	2.8012	2.72681	2.55719	2.21969	2.50736
CD80	1.00429	0.923617	1.0721	1.07436	0.975398	0.950238	2.6516	2.40491	3.03624	1.84596	2.01202	2.29801	1.85542	1.76189	1.63796	1.50797	1.41571	1.37378	2.68784	2.64458	2.62588	2.00699	2.06905	2.08247
CD86	0.86262	0.89822	0.961205	1.10908	1.08444	1.08444	6.67914	6.26016	7.42948	4.5623	5.52351	6.11775	4.90187	4.74304	4.26654	4.40895	3.56549	3.57371	6.57782	6.24099	6.27659	5.4523	4.92652	5.62209
Fig 2e serum IFNa(ng/ml)	WE	WE	WE	WE	WE	WE	WE	WE	Docile	Docile	Docile	Docile	Docile	Docile	Docile	Docile	WE+Docile	WE+Docile	WE+Docile	WE+Docile	WE+Docile	WE+Docile	WE+Docile	WE+Docile
D1	58.07	167.06	72.1	50.08	86.96	70.52	96.24	64.87	3.58	5.83	10.64	8.29	5.93	11.38	10.23	12.93	83.58	135.41	48.95	88.29	68.11	72.07	64.35	65.51
D2	166.96	94.13	170.65	152	133.26	79.52	84.02	100.35	20.68	17.92	19.04	16.28	13.82	20.13	18.07	18.46	184.07	179.97	139.3	137.56	164.6	82.87	105.49	138.41
Fig 2f serum IL6 (pg/mL)	WE	WE	WE	WE	WE	Docile	Docile	Docile	Docile	Docile	WE+Docile	WE+Docile	WE+Docile	WE+Docile	WE+Docile
D1	78	215.885	131.117	78	113.688	78	78	78	78	78	78	164.786	78	78	78
D2	197.267	364.03	672.203	78	431.765	78	282.431	1132.48	985.13	78	173.105	596.15	1086.53	78	78
Fig 2g serum TNFa (pg/ml)	WE	WE	WE	WE	WE	Docile	Docile	Docile	Docile	Docile	WE+Docile	WE+Docile	WE+Docile	WE+Docile	WE+Docile
D1	156	156	156	156	156	156	156	156	156	156	156	156	156	156	156
D2	156	156	156	156	156	156	156	156	156	156	156	156	156	156	156
Fig 2h serum IL1b (pg/ml)	WE	WE	WE	WE	WE	Docile	Docile	Docile	Docile	Docile	WE+Docile	WE+Docile	WE+Docile	WE+Docile	WE+Docile
D1	156	156	156	156	156	156	156	156	156	156	156	156	156	156	156
D2	156	156	156	156	156	156	156	156	156	156	156	156	156	156	156

## Sheet: Fig 3
Fig 3a (MFI)	navie	navie	navie	navie	navie	navie	WE	WE	WE	WE	WE	WE	Docile	Docile	Docile	Docile	Docile	Docile	WE+Docile	WE+Docile	WE+Docile	WE+Docile	WE+Docile	WE+Docile
CD40	0.880557	0.907874	1.21157	1.04851	0.922924	1.02857	1.38672	1.32566	1.3594	1.32558	1.36744	1.23389	1.04124	1.00428	0.973755	1.18605	1.23588	1.22392	1.37547	1.30155	1.26781	1.36346	1.45714	1.20997
CD80	0.946984	0.93823	1.11479	0.870968	1.08504	1.04399	1.45039	1.31177	1.29134	1.54546	1.89443	1.77713	0.995136	0.952821	1.0214	1.15836	1.34604	1.34018	1.37305	1.26508	1.29572	1.66276	1.98534	1.80059
CD86	0.896617	0.93262	1.17076	0.891133	1.064	1.04486	1.1443	1.0441	0.946067	1.03976	1.30257	1.08824	0.826778	0.8476	0.856709	1.08633	1.35297	1.34085	1.0467	1.03586	1.00246	1.2407	1.4646	1.17244
Fig3b IFNa(pg/ml)
MOI	WE	WE	WE	WE	WE	WE	WE	WE	WE	Docile	Docile	Docile	Docile	Docile	Docile	Docile	Docile	Docile	WE+Docile	WE+Docile	WE+Docile	WE+Docile	WE+Docile	WE+Docile	WE+Docile	WE+Docile	WE+Docile
10	3248.78	3415.89	2580.42	2478.06	851.186	383.686	2738.24	2900.31	3130.63	141.49	111.01	230.3	213.24	116.186	126.186	221.77	217.5	238.83	2481.05	2310.99	1168.64	1501.33	1450.15	1262.48	1420.29	1757.24	1565.31
1	1889.28	2044.59	2274.55	2490.81	866.186	1093.69	1812.69	1292.33	1505.59	89.39	91.35	200.399	220.059	121.186	148.686	62.5	62.5	62.5	1409.57	1469.53	1028.09	1659.19	361.186	431.186	307.07	221.77	260.15
0,01	582.86	205.38	168.943	194.501	133.686	123.686	184.65	178.64	132.15	76.61	84.47	194.501	182.705	113.686	123.686	62.5	62.5	62.5	609.4	185.72	161.079	166.977	121.186	158.686	134.18	145.68	121.11
0,001	90.37	84.47	198.433	174.841	113.686	128.686	83.45	98.12	132.14	114.94	74.64	184.671	172.875	123.686	111.186	62.5	62.5	62.5	88.4	102.17	188.603	184.671	121.186	123.686	98.45	134.58	118.24
Fig 3c IL6 (pg/ml)
MOI	WE	WE	WE	WE	WE	WE	WE	Docile	Docile	Docile	Docile	Docile	Docile	Docile	WE+Docile	WE+Docile	WE+Docile	WE+Docile	WE+Docile	WE+Docile	WE+Docile
10	54779.4	31010.7	35018.5	28417.2	102720	106703	93039.8	6117.94	3133.03	8779.24	11231.7	95695	80040.5	103052	52549.9	20029.1	7635.99	9295.54	114945	146752	136905
1	63936.8	46193.2	62696	58842.2	90661.2	76721.6	105984	38933.6	16731	17482.6	39683.7	6304.3	3125	13550.7	65245.1	55848.1	43629.7	56057.9	100895	100508	110464
0.01	16860	7960.48	3125	3125	3125	3125	3125	3125	3125	3125	3125	3125	3125	3125	21595.3	11092.8	3125	3125	3125	3125	3125
0.001	3125	3125	3125	3125	3125	3125	3125	3125	3125	3125	3125	3125	3125	3125	3125	3125	3125	3125	3125	3125	3125
Fig3d TNFa (pg/ml)	WE	WE	WE	WE	WE	WE	WE	Docile	Docile	Docile	Docile	Docile	Docile	Docile	WE+Docile	WE+Docile	WE+Docile	WE+Docile	WE+Docile	WE+Docile	WE+Docile
10	4479.69	3965.57	3713.27	2608.85	3212.97	4008.16	3623.44	1991.59	1836.08	3459.38	2458.11	4787.24	4268.93	4359.07	4254.36	3990.96	4355.92	3154.71	4099.91	4761.49	4629.49
1	5030.31	3911.62	4760.55	4735.16	3476.96	3172.73	3906.75	2942.08	1574.26	3391.14	3938.59	2570.71	1831.87	2599.69	5120.76	2362.9	5200.1	3335.61	4420.23	4296.29	4505.55
0.01	3932.24	3608.54	156	1076	1447.16	1125.22	1526.03	845.92	1628.21	227.07	1433.03	996.446	613.342	687.387	4501.9	4671.69	165.18	1367.97	1492.23	1443.94	2541.74
0.001	983.97	1447.31	156	156	690.606	579.538	344.525	166.77	1179.15	156	296.88	820.99	499.054	415.351	493.65	1690.1	168.35	734.84	833.868	859.623	613.342
Fig3e IL1b (pg/mL)	WE	WE	WE	WE	WE	WE	WE	Docile	Docile	Docile	Docile	Docile	Docile	Docile	WE+Docile	WE+Docile	WE+Docile	WE+Docile	WE+Docile	WE+Docile	WE+Docile
10	2449.23	2565.88	156	156	378.58	156	156	224.64	228.81	156	156	156	156	156	1328.61	770.37	156	156	333.86	156	164.72
1	962.01	3478.21	446.63	950.17	1144.59	504.95	419.41	156	156	156	156	493.29	156	211.38	582.91	1286.95	156	359.14	475.79	156	427.18
0.01	420.44	216.31	156	156	387.29	456.19	216.23	156	156	156	156	156	156	156	156	156	156	156	297.29	156	156
0.001	156	156	156	156	249.84	156	156	182.98	156	156	156	156	156	156	156	156	156	156	156	156	156

## Sheet: Fig 4
Fig 4b (normalized to WE 3h)	0h	WE 3h	WE 6h	WE 9h	WE 12h	Docile 3h	Docile 6h	Docile 9h	Docile 12h	WE+Docile 3h	WE+Docile 6h	WE+Docile 9h	WE+Docile 12h
p-Tbk1	0	1	0.566	0.702	0.601	0	0	0.295	0.325	1.148	0.784	0.728	0.896
p-Tbk1	0	1	0.684	0.539	0.536	0.46	0.219	0.331	0.294	0.885	0.57	0.609	0.486
p-Tbk1	0.058	1	0.516	0.509	0.688	0.2	0.27	0.329	0.449	1.228	0.827	1.03	0.572
p-Tbk1	0.009	1	0.291	0.186	0.036	0.205	0.003	0.039	0.011	1.054	0.36	0.253	0.09
Fig 4c (normalized to WE 3h)	0h	WE 3h	WE 6h	WE 9h	WE 12h	Docile 3h	Docile 6h	Docile 9h	Docile 12h	WE+Docile 3h	WE+Docile 6h	WE+Docile 9h	WE+Docile 12h
p-IKKe	0	1	0.425	0.568	0.333	0.345	0.309	0.658	0.522	0.892	0.569	0.599	0.553
p-IKKe	0	1	0.69	0.551	0.539	0.435	0.248	0.363	0.325	1.002	0.785	0.723	0.615
p-IKKe	0.284	1	0.359	0.639	0.432	0.815	0.372	0.595	0.455	1.056	0.366	0.418	0.31
p-IKKe	0.831	1	0.802	0.632	0.478	0.728	0.403	0.847	0.923	1.463	0.929	0.641	0.477
Fig 4e (normalized to WE 3h)	0h	WE 3h	WE 6h	WE 9h	WE 12h	Docile 3h	Docile 6h	Docile 9h	Docile 12h	WE+Docile 3h	WE+Docile 6h	WE+Docile 9h	WE+Docile 12h
RIG-I	0.822	1	0.871	1.113	1.149	0.787	0.964	1.385	1.228	0.857	1.031	1.013	1.189
RIG-I	0.513	1	1.212	1.246	1.323	0.792	1.001	1.315	1.229	1.103	1.354	1.252	1.009
RIG-I	0.54	1	1.08	1.13	1.195	0.715	0.539	1.309	0.86	1.093	0.78	1.478	0.751
RIG-I	0.642	1	1.137	1.469	0.642	0.829	0.87	0.984	0.809	0.947	0.974	1.013	1.166
Fig 4f (normalized to WE 3h)	0h	WE 3h	WE 6h	WE 9h	WE 12h	Docile 3h	Docile 6h	Docile 9h	Docile 12h	WE+Docile 3h	WE+Docile 6h	WE+Docile 9h	WE+Docile 12h
MDA5	0	1	1.592	3.144	3.441	0.001	1.348	2.146	1.965	0.001	1.592	2.604	4.714
MDA5	0	1	0.924	1.476	1.843	1.119	1.34	1.671	2.054	1.32	2.009	1.883	1.635
MDA5	0	1	1.055	1.19	1.278	0.621	0.587	0.992	0.768	1.128	1.064	1.814	0.747
MDA5	0.72	1	1.526	2.086	0.56	0.552	0.865	1.587	0.709	1.107	1.781	2.082	0.973
Fig 4g (normalized to WE 3h)	0h	WE 3h	WE 6h	WE 9h	WE 12h	Docile 3h	Docile 6h	Docile 9h	Docile 12h	WE+Docile 3h	WE+Docile 6h	WE+Docile 9h	WE+Docile 12h
Mavs	1.731	1	0.001	0.338	0.292	1.572	0.063	1.063	0.555	1.607	0.148	1.11	0.602
Mavs	0.57	1	0.445	0.61	0.476	1.349	0.61	1.13	0.787	1.296	0.734	1.301	0.681
Mavs	0.667	1	1.202	0.963	1.476	1.494	1.683	0.818	0.79	1.255	1.625	1.472	1.088
Fig 4h IFNa (pg/ml)	naive	WE-RNA	Docile-RNA
	62.5	91.7	2415.26
	62.5	226.08	1725.99
	62.5	1093.08	1825.7
	62.5	62.5	117.71
	62.5	70.02	130.71
	62.5	62.5	78.69
	62.5	62.5	156.72
	62.5	62.5	178.4
	62.5	62.5	182.73
	71.2	5418.48	926.03
	74.87	731.59	283.99
	135.41	746.26	1415.82

## Sheet: Fig 5
Fig 5b (GP)
MOI=0.01	WE	WE	WE	WE	WE	WE	Docile	Docile	Docile	Docile	Docile	Docile	WE+Docile	WE+Docile	WE+Docile	WE+Docile	WE+Docile	WE+Docile
24h	8.53638e-05	0.000136331	0.000191687	0.0173175	0.0155131	0.0128184	7.83561e-07	5.86526e-07	3.64525e-07	4.7224e-05	6.0218e-05	9.3092e-05	0.000112671	4.9001e-07	0.000191212	0.0232189	0.0079083	0.00579596
48h	0.0712707	0.109362	0.0861325	0.0259152	0.0151871	0.016609	0.000190441	0.000163716	0.000121644	0.0028799	0.0031063	0.00519431	0.050665	0.0367373	0.0177968	0.0229271	0.0321821	0.0129379
MOI=1	WE	WE	WE	WE	WE	WE	Docile	Docile	Docile	Docile	Docile	Docile	WE+Docile	WE+Docile	WE+Docile	WE+Docile	WE+Docile	WE+Docile
24h	0.0312287	0.0326179	0.0882989	0.0101978	0.0148414	0.0191145	0.000209563	0.000125274	8.04314e-05	1.4619e-05	0.00813435	0.00481889	0.00749727	0.00501288	0.00597617	0.00442531	0.0030432	0.00215472
48h	0.00104394	0.0018783	0.00446349	0.00434437	0.00626722	0.00482507	0.000988067	0.00127032	0.00166677	0.00421286	0.00482401	0.00159659	0.000899072	0.000845333	0.00113085	0.00072761	0.00051347	0.00072203
Fig 5c (S-IGR)
MOI=0.01	WE	WE	WE	WE	WE	WE	Docile	Docile	Docile	Docile	Docile	Docile	WE+Docile	WE+Docile	WE+Docile	WE+Docile	WE+Docile	WE+Docile
24h	4.90625e-07	1.20063e-05	7.12375e-07	4.5592e-05	3.8626e-05	5.8781e-05	7.83561e-07	5.86526e-07	3.64525e-07	3.4564e-06	1.2152e-07	2.0461e-06	4.76579e-07	4.9001e-07	9.03432e-06	0.00015727	0.00010602	6.9559e-05
48h	0.000143966	4.78975e-05	0.000263649	9.4728e-05	0.00010482	9.6015e-05	1.24914e-06	1.526e-06	3.83158e-05	4.8723e-06	5.4832e-06	2.0527e-06	6.53962e-05	0.000113469	0.000107671	7.5409e-05	6.0351e-05	4.1504e-05
MOI=1	WE	WE	WE	WE	WE	WE	Docile	Docile	Docile	Docile	Docile	Docile	WE+Docile	WE+Docile	WE+Docile	WE+Docile	WE+Docile	WE+Docile
24h	5.00878e-05	6.48934e-05	4.37543e-05	0.00014927	0.00013409	9.8658e-05	1.44477e-05	1.52609e-05	7.65471e-07	1.8084e-05	1.7386e-05	8.4229e-06	1.74796e-05	2.34455e-05	4.9388e-05	5.934e-05	6.707e-05	4.6192e-05
48h	7.32931e-05	4.94231e-05	4.06265e-06	4.8773e-05	3.7751e-05	6.8983e-05	2.58853e-06	6.06918e-05	1.18606e-05	1.8971e-05	2.5011e-05	1.7076e-05	0.000150849	2.01496e-05	3.39281e-05	3.4729e-05	3.7326e-05	3.2674e-05
Fig 5d (NP)
MOI=0.01	WE	WE	WE	WE	WE	WE	Docile	Docile	Docile	Docile	Docile	Docile	WE+Docile	WE+Docile	WE+Docile	WE+Docile	WE+Docile	WE+Docile
24h	8.95748	10.8607	7.8558	40.4548	44.0354	47.8493	1.33599	1.08405	0.656541	6.92681	6.82213	7.84816	8.22399	6.82095	9.21186	64.2188	76.6808	60.9171
48h	124.519	105.24	176.888	53.871	35.4002	45.7208	154.909	166.71	124.04	64.8689	41.4238	68.2798	91.7183	126.932	125.82	40.7899	43.668	38.4301
MOI=1	WE	WE	WE	WE	WE	WE	Docile	Docile	Docile	Docile	Docile	Docile	WE+Docile	WE+Docile	WE+Docile	WE+Docile	WE+Docile	WE+Docile
24h	37.749	41.7189	67.0379	45.0527	36.4381	45.3674	56.3721	69.2918	42.1718	197.2	207.777	172.768	54.9159	54.0205	70.8115	38.4293	24.8381	34.0601
48h	33.4079	29.0103	96.7937	26.5029	28.3926	31.332	234.139	262.235	218.352	91.6697	110.111	114.9	31.2031	31.2612	39.3787	22.1492	19.8644	19.4468
Fig 5e (Z)
MOI=0.01	WE	WE	WE	WE	WE	WE	Docile	Docile	Docile	Docile	Docile	Docile	WE+Docile	WE+Docile	WE+Docile	WE+Docile	WE+Docile	WE+Docile
24h	0.302021	0.376198	0.310655	0.00670592	0.00681166	0.00807253	0.0186599	0.0151575	0.0125558	0.000335669	0.000121007	0.000399895	0.254946	0.377528	0.295309	0.012944	0.0146909	0.00898707
48h	17.799	13.1927	17.6307	0.201969	0.195699	0.192111	2.88177	2.56818	2.71871	0.00428435	0.00419587	0.00384364	20.2168	12.5216	12.3524	0.348105	0.312242	0.319627
MOI=1	WE	WE	WE	WE	WE	WE	Docile	Docile	Docile	Docile	Docile	Docile	WE+Docile	WE+Docile	WE+Docile	WE+Docile	WE+Docile	WE+Docile
24h	5.01865	6.38386	6.90918	0.838113	1.09715	1.09032	1.49779	1.43975	1.35902	0.0553829	0.0677773	0.0714087	4.30468	3.81283	5.2224	1.44302	1.21662	1.88717
48h	1.97545	1.96366	1.9147	4.96486	4.50544	4.66664	3.57701	3.3614	3.92222	0.464531	0.487624	0.55177	2.58377	2.4485	2.21281	6.22094	5.9895	6.19674
Fig 5f (L-IRG)
MOI=0.01	WE	WE	WE	WE	WE	WE	Docile	Docile	Docile	Docile	Docile	Docile	WE+Docile	WE+Docile	WE+Docile	WE+Docile	WE+Docile	WE+Docile
24h	1.83162e-05	1.81259e-05	1.85204e-05	1.88484e-06	2.03444e-07	1.86067e-07	1.80313e-07	1.15402e-06	1.46981e-06	6.12283e-07	2.84829e-06	3.86042e-07	1.0711e-05	1.72429e-05	1.88792e-05	3.29657e-06	1.57104e-06	8.40215e-07
48h	0.00427933	0.00355385	0.00510526	6.17056e-06	1.07161e-05	2.04742e-05	0.000286307	6.60876e-05	0.000296304	1.26578e-06	1.00726e-06	3.98998e-07	0.00148006	0.00200089	0.00231655	2.43005e-05	1.30907e-05	6.58828e-06
MOI=1	WE	WE	WE	WE	WE	WE	Docile	Docile	Docile	Docile	Docile	Docile	WE+Docile	WE+Docile	WE+Docile	WE+Docile	WE+Docile	WE+Docile
24h	0.00363006	0.00308088	0.00425531	0.000251067	0.000340871	0.000329822	0.000238509	0.000279259	0.000336021	7.72682e-06	1.38987e-05	1.5954e-05	0.00346412	0.00430606	0.00364296	0.000375743	0.000539026	0.000775216
48h	0.000858549	0.00102938	0.00118333	0.00153998	0.00143169	0.0013965	0.000429549	0.000405012	0.000463032	8.46282e-05	7.15165e-05	9.03051e-05	0.00213699	0.00197458	0.00151002	0.00169692	0.00160806	0.00169479
Fig 5g (L)
MOI=0.01	WE	WE	WE	WE	WE	WE	Docile	Docile	Docile	Docile	Docile	Docile	WE+Docile	WE+Docile	WE+Docile	WE+Docile	WE+Docile	WE+Docile
24h	5.43702	6.74784	5.82179	0.0848775	0.100709	0.0933874	0.458705	0.409712	0.340786	0.00952681	0.00824375	0.0105868	4.34358	5.02823	4.09007	0.17891	0.190373	0.191172
48h	162.166	124.429	142.16	2.14358	2.33478	1.74425	82.6132	94.0775	102.606	0.0841348	0.0797316	0.0829233	80.1214	106.945	118.815	4.15917	3.09651	3.49246
MOI=1	WE	WE	WE	WE	WE	WE	Docile	Docile	Docile	Docile	Docile	Docile	WE+Docile	WE+Docile	WE+Docile	WE+Docile	WE+Docile	WE+Docile
24h	87.4894	98.0225	166.731	10.9253	16.4578	13.9506	28.3836	43.8178	36.8601	1.70077	1.7842	1.77298	66.0394	64.9002	76.352	22.1287	19.4449	31.1399
48h	20.0826	38.1875	37.1859	60.9382	58.7236	86.7828	183.437	152.423	150.313	9.45036	15.6181	13.8089	53.114	57.07	46.0518	125.707	107.08	101.249
Fig 5i ratio	WE	WE	WE	WE	Docile	Docile	Docile	Docile	WE+Docile	WE+Docile	WE+Docile	WE+Docile
GP mRNA/rRNA	0.83	1.08	0.87	0.58	0.275	0.48	0.32	0.32	0.701	1.18	0.89	1.1
NP mRNA/rRNA	0.802	0.85	1.22	1.22	0.258	0.35	0.4	0.36	0.687	0.77	1.14	1.12
Genomic LCMV RNA/rRNA	0.798	0.8	1.03	1.01	0.196	0.17	0.22	0.09	0.715	0.61	1.05	0.96
Fig 5j LCMV titer (log10pfu/ml supernatant)
24h	WE	WE	WE	WE	WE	WE	Docile	Docile	Docile	Docile	Docile	Docile	WE+Docile	WE+Docile	WE+Docile	WE+Docile	WE+Docile	WE+Docile
MOI 0.01	5.77815	6.17609	5.95424	6.17609	6.47712	6.17609	5.13033	4.95424	4.87506	5.02119	5.17609	5.17609	5.95424	5.87506	5.87506	6.47712	6.17609	6.47712
MOI 1	7.35218	7.32222	7.40654	6.65321	6.65321	6.47712	7.35218	7.35218	7.45484	6.47712	6.47712	6.65321	7.43136	7.40654	7.35218	6.65321	6.17609	6.17609
48h	WE	WE	WE	WE	WE	WE	Docile	Docile	Docile	Docile	Docile	Docile	WE+Docile	WE+Docile	WE+Docile	WE+Docile	WE+Docile	WE+Docile
MOI 0.01	6.17609	7.07918	6.87506	6.77815	6.65321	6.65321	5.17609	4.65321	4.17609	6.17609	6.17609	6.13033	6.95424	6.47712	6.47712	7.17609	7.02119	7.07918
MOI 1	6.17609	6.47712	6.47712	7.07918	6.95424	6.95424	6.47712	6.87506	6.87506	8.65321	8.65321	8.65321	6.95424	6.77815	6.95424	7.17609	7.47712	6.87506
Fig 5k NP+ cells (%)
Minutes	WE	WE	WE	WE	WE	Docile	Docile	Docile	Docile	Docile
20	0.24	0.27	0.19	0.77	0.71	0.081	0.28	0.17	0.24	0.17
60	0.78	0.6	0.91	2.63	3.84	0.13	0.13	0.14	0.21	0.48
150	5.17	5.34	5.2	11.7	12.9	0.23	0.31	0.3	2.2	2.49

## Sheet: Fig 6
Fig 6a
GP	WE	WE	WE	Docile	Docile	Docile	WE+Dcoile	WE+Dcoile	WE+Dcoile
WT	0.000652458	0.00029399	0.000576786	3.55953e-06	5.97518e-06	3.75201e-06	0.000372033	0.000337698	0.00041593
Ifnar1-/-	0.00328139	0.00731958	0.0032487	0.000263253	0.000203808	0.000479138	0.00579666	0.00819817	0.00547435
IGR	WE	WE	WE	Docile	Docile	Docile	WE+Dcoile	WE+Dcoile	WE+Dcoile
WT	3.44264e-07	8.53382e-08	3.83572e-09	2.93527e-08	8.61829e-08	1.03158e-07	7.03091e-08	3.49821e-08	4.48506e-08
Ifnar1-/-	7.32041e-09	5.61127e-07	9.32986e-09	2.90073e-07	2.06156e-08	1.00856e-08	2.92521e-07	5.18634e-07	8.39737e-07
NP	WE	WE	WE	Docile	Docile	Docile	WE+Dcoile	WE+Dcoile	WE+Dcoile
WT	0.104758	0.0701631	0.0748043	0.0900681	0.0569641	0.0541591	0.125927	0.0620606	0.0643164
Ifnar1-/-	0.532062	0.616841	0.550604	0.900529	0.872758	1.43172	0.672201	0.830931	0.498621
Fig 6b LCMV titer
6h	WE	WE	WE	WE	WE	WE	Docile	Docile	Docile	Docile	Docile	Docile	WE+Docile	WE+Docile	WE+Docile	WE+Docile	WE+Docile	WE+Docile
WT	4.47712	4.47712	4.17609	4.77815	4.95424	4.87506	4.17609	4.17609	3.87506	4.65321	4.47712	4.77815	4.47712	4.17609	4.47712	4.95424	5.17609	5.07918
Ifnar1-/-	4.17609	4.17609	4.17609	5.65321	5.77815	5.17609	4.17609	4.17609	4.17609	4.77815	5.17609	5.13033	4.17609	4.17609	4.17609	5.47712	5.65321	5.17609
12h	WE	WE	WE	WE	WE	WE	Docile	Docile	Docile	Docile	Docile	Docile	WE+Docile	WE+Docile	WE+Docile	WE+Docile	WE+Docile	WE+Docile
WT	4.17609	4.47712	4.13033	4.95424	4.87506	4.17609	4.07918	4.02119	3.65321	4.47712	4.47712	3.95424	4.17609	4.17609	4.17609	5.17609	4.77815	4.77815
Ifnar1-/-	5.65321	4.87506	5.17609	5.17609	5.47712	6.47712	4.17609	3.95424	4.17609	4.47712	4.47712	5.17609	5.65321	5.17609	4.87506	5.47712	5.47712	5.47712
24h	WE	WE	WE	WE	WE	WE	Docile	Docile	Docile	Docile	Docile	Docile	WE+Docile	WE+Docile	WE+Docile	WE+Docile	WE+Docile	WE+Docile
WT	4.65321	4.87506	4.87506	5.47712	6.17609	6.17609	4.17609	4.47712	4.17609	4.17609	4.87506	4.95424	5.02119	4.77815	4.47712	5.87506	6.47712	6.47712
Ifnar1-/-	6.47712	6.47712	5.17609	8.65321	8.65321	6.47712	5.13033	5.17609	4.17609	5.47712	6.77815	4.77815	6.47712	6.65321	5.17609	8.47712	8.65321	6.47712
Fig 6c MFI (normalized to naive)
CD40	naive	naive	naive	WE	WE	WE	Docile	Docile	Docile	WE+Docile	WE+Docile	WE+Docile
WT	0.967347	1.03907	0.993586	1.66705	1.81399	1.68105	0.993586	1.02157	1.06181	1.53586	1.59883	1.58309
Ifnar1-/-	0.977843	0.921866	0.909621	1.07405	0.813411	0.872886	0.879883	0.74344	0.741691	1.3172	0.88863	0.890379
CD80	naive	naive	naive	WE	WE	WE	Docile	Docile	Docile	WE+Docile	WE+Docile	WE+Docile
WT	0.917313	1.06977	1.01292	2.19638	2.4832	2.10078	1.50388	1.69767	1.62016	2.03876	2.3385	2.20413
Ifnar1-/-	0.824289	0.829457	0.819121	0.989664	0.850129	0.875969	1.02584	0.826873	0.865633	1.1447	0.935401	0.917313
CD86	naive	naive	naive	WE	WE	WE	Docile	Docile	Docile	WE+Docile	WE+Docile	WE+Docile
WT	0.979592	1.14147	0.878942	3.24501	3.60835	3.23944	2.22877	2.41114	2.75916	2.8065	2.99165	2.95406
Ifnar1-/-	0.818562	1.03712	1.14432	0.857541	0.668213	1.04408	1.26682	0.758701	0.857541	1.34339	0.909049	1.10951
Fig 6d LCMV titer
	WE	WE	WE	Docile	Docile	Docile	WE+Docile	WE+Docile	WE+Docile
n.t.	7.04922	7.68124	7.10721	7.38021	7.80618	7.50515	6.98227	7.50515	6.80618
rIFNα4	4.04922	4.50515	4.20412	3.20412	3.68124	3.68124	3.50515	4.04922	3.90309
Fig 6e MFI (normalized to naive)
CD40	naive	naive	naive	WE	WE	WE	Docile	Docile	Docile	WE+Docile	WE+Docile	WE+Docile
n.t.	0.891993	0.981378	1.12663	1.90503	1.86778	1.94041	1.43017	1.27933	1.43389	2.12291	1.84358	1.78026
rIFNα4	0.985102	0.98324	1.14711	2.74488	3.05959	2.94786	2.1676	2.21788	2.44507	2.68343	2.91806	3.02235
CD80	naive	naive	naive	WE	WE	WE	Docile	Docile	Docile	WE+Docile	WE+Docile	WE+Docile
n.t.	0.941935	0.962903	1.09516	1.62742	1.65645	1.63871	1.21935	1.10161	1.21129	1.74839	1.64355	1.65968
rIFNα4	1.0629	1.00484	1.09516	2.11774	2.02258	2.08226	1.67581	1.58226	1.67742	2.08871	2.14194	2.22097
CD86	naive	naive	naive	WE	WE	WE	Docile	Docile	Docile	WE+Docile	WE+Docile	WE+Docile
n.t.	0.930966	0.931961	1.13707	1.23963	1.3855	1.38699	1.04647	0.879688	1.00066	1.40939	1.32874	1.35264
rIFNα4	1.02556	0.971789	1.12911	4.64089	5.24975	4.95951	5.15068	5.39164	5.88948	4.74892	5.53452	5.87355
Fig 6f LCMV titer
WE	Docile	WE+Docile
7.47712	6.47712	7.25527
7.47712	6.32222	7.25527
7.25527	6.47712	7.32222
6.47712	5.77815	6.47712
6.95424	5.47712	6.77815
7.07918	5.47712	6.77815
Fig 6g	WE	WE	WE	WE	WE	WE	WE	WE	WE	Docile	Docile	Docile	Docile	Docile	Docile	Docile	Docile	WE+Docile	WE+Docile	WE+Docile	WE+Docile	WE+Docile	WE+Docile	WE+Docile	WE+Docile	WE+Docile
GP	6.36e-07	1.48e-06	6.86e-06	1.68e-06	3.4e-06	1.93e-06	5.53318e-07	5.2734e-07	8.36496e-07	1.72e-08	1.35e-08	1.23e-08	1.5e-08	2.12e-08	1.35e-08	1.11232e-08	3.45174e-08	1.18e-06	1.04e-06	1.21e-06	1.12e-06	6.41e-07	1.41e-06	5.43069e-07	3.23909e-07	1.3922e-07
S-IRG	2.34945e-06	1.79965e-06	2.06397e-06	2.28022e-06	7.47541e-07	3.45291e-06	1.92911e-06	1.49322e-06	2.43857e-06	4.3438e-07	1.36226e-08	1.54505e-07	1.32709e-08	8.47171e-09	6.39564e-08	1.11232e-08	2.96194e-07	1.39111e-06	1.20843e-06	1.48141e-06	1.24131e-06	3.16607e-07	1.67681e-06	7.87464e-07	1.22328e-06	1.0529e-06
NP	0.24122	0.183819	0.313596	0.189859	0.1851	0.167909	0.160648	0.119014	0.161933	0.135438	0.071536	0.08419	0.167473	0.160444	0.156529	0.0272169	0.0638891	0.256815	0.244023	0.273262	0.177191	0.174762	0.164942	0.167235	0.132378	0.113884
Fig 6h
Z	0.0142591	0.0117807	0.0117354	0.0111588	0.00590179	0.013109	0.00755075	0.0061744	0.00679262	0.00194852	0.00162839	0.00215011	0.0014084	0.000619707	0.000754132	0.000413681	0.00133987	0.0124095	0.00815329	0.0079554	0.00626487	0.00591503	0.0082085	0.0114686	0.0110817	0.0077246
L-IRG	1.28103e-06	1.29237e-05	5.49008e-07	6.43413e-07	6.08805e-07	1.81123e-06	6.77629e-06	5.74937e-07	2.11882e-06	8.42133e-07	4.29649e-07	4.89447e-07	1.28043e-07	4.57378e-08	5.72127e-07	2.66811e-07	6.72787e-07	2.33981e-06	7.02185e-06	1.05027e-05	9.02433e-07	1.23521e-06	1.25981e-06	6.0767e-06	9.48269e-07	1.20324e-06
L	0.100166	0.0815443	0.0880723	0.0728861	0.0423707	0.0874793	0.134538	0.0817619	0.110607	0.031186	0.0213289	0.0286255	0.0182788	0.00853412	0.0123263	0.00818362	0.026548	0.134888	0.0750649	0.108778	0.0647858	0.065458	0.0675535	0.146872	0.147038	0.121237
Fig 6i	naive	naive	naive	naive	naive	naive	naive	naive	naive	WE	WE	WE	WE	WE	WE	WE	WE	WE	Docile	Docile	Docile	Docile	Docile	Docile	Docile	Docile	WE+Docile	WE+Docile	WE+Docile	WE+Docile	WE+Docile	WE+Docile	WE+Docile	WE+Docile	WE+Docile
IFNa	0.964767	0.807693	1.28331	1.41679	1.36069	0.518722	1.54862	0.785594	0.821972	2.89071	4.31973	5.42295	14.8284	15.0464	12.9516	10.8834	8.30652	9.64656	4.63971	4.63988	4.37087	4.44437	4.1185	2.77683	1.3314	3.54311	3.18749	5.45612	5.02333	17.0682	20.0176	9.99845	7.68024	8.08221	8.40671
IFNb	1.37597	0.524051	1.38681	1.10733	1.24608	0.724732	0.770413	1.04471	1.24246	48.6389	74.952	81.378	397.257	323.341	176.334	38.8516	38.5632	36.8939	47.0205	52.8762	45.7266	75.1645	69.4098	58.5444	4.19205	10.4301	26.6186	78.9686	82.4803	372.552	410.627	305.702	27.4486	33.8017	36.5744

## Sheet: Fig 7
Fig 7b NP+ cell (%)
Minutes	s(WE)	s(WE)	s(WE)	s(WE)	s(WE)	s(Docile)	s(Docile)	s(Docile)	s(Docile)	s(Docile)
20	0.17	0.19	0.51	0.51	0.3	0.12	0.27	0.13	0.23	0.23
60	0.41	0.47	0.26	2.04	1.57	0.11	0.13	0.35	0.2	0.21
150	5.13	4.47	5.2	10.3	7.71	0.37	0.29	0.22	1.23	1.77
Fig 7c
MOI=0.01	S(WE)	S(WE)	S(WE)	S(WE)	S(WE)	S(WE)	S(Docile)	S(Docile)	S(Docile)	S(Docile)	S(Docile)	S(Docile)
GP	3.75436	3.17056	3.37968	6.38805	5.66251	5.30457	0.0803605	0.0662494	0.0774439	1.11368	1.01748	1.11099
IRG	1.55379e-05	1.03704e-05	6.56092e-06	6.8346e-06	4.9453e-06	3.32907e-07	2.40778e-06	1.04197e-06	1.65099e-06	1.15515e-06	2.29983e-06	3.28578e-06
NP	2.72445	2.77633	2.64801	4.43331	4.91815	3.73715	0.120435	0.107979	0.108105	1.56487	1.57526	1.18493
Fig 7d
MOI =1	S(WE)	S(WE)	S(WE)	S(WE)	S(WE)	S(WE)	S(Docile)	S(Docile)	S(Docile)	S(Docile)	S(Docile)	S(Docile)
GP	134.529	200.491	202.673	216.525	296.725	244.826	4.86763	7.05388	5.37891	144.905	117.927	121.502
IRG	0.000583091	0.000441029	0.000543774	0.00108757	0.00115144	0.000822397	3.94639e-06	1.0176e-05	6.12136e-06	0.000141818	0.00019702	0.000198497
NP	134.767	154.544	169.225	196.896	206.641	224.368	9.72223	13.6395	9.60842	285.507	253.258	247.675
Fig 7e IFNa (pg/ml)	S(WE)	S(WE)	S(WE)	S(WE)	S(WE)	S(Docile)	S(Docile)	S(Docile)	S(Docile)	S(Docile)	WE	WE	WE	WE	WE
	310.17	78.16	248.12	521.82	257.26	62.5	62.5	62.5	62.5	62.5	288.59	62.5	310.17	247.98	596.08
Fig 7g serum IFNa (ng/ml)	S(WE)	S(WE)	S(WE)	S(WE)	S(WE)	S(WE)	S(Docile)	S(Docile)	S(Docile)	S(Docile)	S(Docile)	S(Docile)	S(WE-GP-Docile-NP)	S(WE-GP-Docile-NP)	S(WE-GP-Docile-NP)	S(WE-GP-Docile-NP)	S(WE-GP-Docile-NP)	S(WE-GP-Docile-NP)	S(Docile-GP-WE-NP)	S(Docile-GP-WE-NP)	S(Docile-GP-WE-NP)	S(Docile-GP-WE-NP)	S(Docile-GP-WE-NP)	S(Docile-GP-WE-NP)
	121.991	128.672	120.776	60.7113	52.7293	42.3401	12.0545	11.7508	15.0155	3.125	3.125	7.9416	9.47311	12.6998	14.1803	5.66104	3.125	3.125	16.496	32.5917	33.8064	9.71538	8.95519	8.0683
Fig 7h
tet (#/ml blood)	S(WE)	S(Docile)	S(WE-GP-Docile-NP)	S(Docile-GP-WE-NP)
	1138746	372306	909993	1219849
	1385740	675417	1149785	1332314
	839225	1557232	221515	999265
	964297	869623	627273	880280
	957985	228800	533333	1198454
	1037653	341991	275758	914859
	397748	29542
	345703	13709
	230669	12121
	589385	64238
tet (#/spleen)	S(WE)	S(Docile)	S(WE-GP-Docile-NP)	S(Docile-GP-WE-NP)
	5192982	1930667	4875453	7407186
	4709945	2367607	3205858	5398515
	7644944	2617432	1615539	10094828
	4778049	2646091	4870732	3249610
	5272989	1826471	4766393	5046278
	8191126	1614876	2392123	4696028
	755217	143526
	2322793	220049
	2012031	312326
	1663148	457380
Fig 7i
blood SLEC (%)	S(WE)	S(Docile)	S(WE-GP-Docile-NP)	S(Docile-GP-WE-NP)
	39.4	20.4	29.1	44.5
	38.7	19.9	43.2	26.2
	43.1	29.8	23.7	38.4
	32.9	16.4	20.7	28.6
	27.1	16.6	24.9	28
	43.9	11.8	18.8	25.6
	53.1	28.3
	46.2	16.1
	47.4	21.4
	57.9	19.8
Spleen SLEC (%)	S(WE)	S(Docile)	S(WE-GP-Docile-NP)	S(Docile-GP-WE-NP)
	37.2	18.6	28.6	42.7
	40.3	14.1	38.6	25.1
	42.4	26.6	14.7	42
	29.3	18.4	18.2	23.2
	26.4	15.1	20	25.8
	41.8	8.9	19.9	21.5
	43.6	4.35
	40	8.89
	38.7	13.6
	47.2	15.9
Fig 7k
IFNg+ CD8+ cells (#/1ml blood)	S(WE)	S(WE)	S(WE)	S(WE)	S(WE)	S(WE)	S(Docile)	S(Docile)	S(Docile)	S(Docile)	S(Docile)	S(Docile)	S(WE-GP-Docile-NP)	S(WE-GP-Docile-NP)	S(WE-GP-Docile-NP)	S(WE-GP-Docile-NP)	S(WE-GP-Docile-NP)	S(WE-GP-Docile-NP)	S(Docile-GP-WE-NP)	S(Docile-GP-WE-NP)	S(Docile-GP-WE-NP)	S(Docile-GP-WE-NP)	S(Docile-GP-WE-NP)	S(Docile-GP-WE-NP)
n.c.	2484.47	2285.71	0	1644.74	956.023	1379.94	1114.83	0	0	3919.86	0	0	683.06	757.576	0	6590.51	1498.5	398.406	0	1089.33	2040.82	6859.76	4335.26	2967.36
gp33	760151	2459596	968063	494070	642294	1111786	146192	184018	307692	141853	153714	109406	686888	801929	132483	508096	425475	135561	1369073	2057192	1551599	950319	1509909	614950
TNFa+ CD8+ cells (#/1ml blood)	S(WE)	S(WE)	S(WE)	S(WE)	S(WE)	S(WE)	S(Docile)	S(Docile)	S(Docile)	S(Docile)	S(Docile)	S(Docile)	S(WE-GP-Docile-NP)	S(WE-GP-Docile-NP)	S(WE-GP-Docile-NP)	S(WE-GP-Docile-NP)	S(WE-GP-Docile-NP)	S(WE-GP-Docile-NP)	S(Docile-GP-WE-NP)	S(Docile-GP-WE-NP)	S(Docile-GP-WE-NP)	S(Docile-GP-WE-NP)	S(Docile-GP-WE-NP)	S(Docile-GP-WE-NP)
n.c.	0	0	0	0	1434.03	2759.89	0	0	0	3048.78	1193.32	0	0	757.576	0	2196.84	1498.5	0	0	1089.33	1020.41	3048.78	2167.63	3338.28
gp33	45797.9	154882	42408.4	91760.3	105018	249392	9828.01	12463.3	16923.1	21505.4	23610.4	11939.6	100783	65281.9	8314.86	82498.1	112548	17654.5	101832	214038	138081	165720	309832	118404
Fig 7l
IFNg+ CD8+ cells (#/spleen)	S(WE)	S(WE)	S(WE)	S(WE)	S(WE)	S(WE)	S(Docile)	S(Docile)	S(Docile)	S(Docile)	S(Docile)	S(Docile)	S(WE-GP-Docile-NP)	S(WE-GP-Docile-NP)	S(WE-GP-Docile-NP)	S(WE-GP-Docile-NP)	S(WE-GP-Docile-NP)	S(WE-GP-Docile-NP)	S(Docile-GP-WE-NP)	S(Docile-GP-WE-NP)	S(Docile-GP-WE-NP)	S(Docile-GP-WE-NP)	S(Docile-GP-WE-NP)	S(Docile-GP-WE-NP)
n.c.	123457	78994.6	77694.2	272446	143275	180365	49019.6	68052.9	103413	150364	37960.9	73260.1	105398	76923.1	134266	285714	298342	261603	53731.3	59612.5	55222.1	94567.4	258767	182163
gp33	2260317	2678387	3761024	3318966	3471429	5248918	686567	766721	607467	1338129	899573	929072	2843537	1632653	975791	3707531	3253511	2144286	4877915	3755365	5965251	1715347	4672192	3551437
TNFa+ CD8+ cells (#/spleen)	S(WE)	S(WE)	S(WE)	S(WE)	S(WE)	S(WE)	S(Docile)	S(Docile)	S(Docile)	S(Docile)	S(Docile)	S(Docile)	S(WE-GP-Docile-NP)	S(WE-GP-Docile-NP)	S(WE-GP-Docile-NP)	S(WE-GP-Docile-NP)	S(WE-GP-Docile-NP)	S(WE-GP-Docile-NP)	S(Docile-GP-WE-NP)	S(Docile-GP-WE-NP)	S(Docile-GP-WE-NP)	S(Docile-GP-WE-NP)	S(Docile-GP-WE-NP)	S(Docile-GP-WE-NP)
n.c.	12345.7	7181.33	7518.8	132095	17543.9	82191.8	0	0	0	142280	47722.3	64468.9	0	2652.52	0	113900	116811	113080	0	0	14405.8	130785	159613	102467
gp33	95238.1	133402	136558	239655	182143	569264	6489.29	5437.74	2018.16	212950	80128.2	141855	113379	75188	24829.3	218914	433112	214286	175583	135193	150579	174505	344383	205746
Fig 7m LCMV (log10pfu/organ)
Spleen	S(WE)	S(Docile)	S(WE-GP-Docile-NP)	S(Docile-GP-WE-NP)
	4.65321	7.57403	4.77815	4.77815
	4.17609	7.65321	4.17609	4.17609
	4.47712	7.35218	6.02119	4.47712
	4.87506	8.17609	5.77815	6.65321
	4.65321	7.65321	5.17609	5.17609
	4.17609	8.02119	5.77815	5.47712
	4.10721	7.40824
	3.80618	8.2833
	3.50515	8.2833
	4.10721	7.98227
Liver	S(WE)	S(Docile)	S(WE-GP-Docile-NP)	S(Docile-GP-WE-NP)
	2.17609	7.29003	2.17609	2.17609
	2.17609	7.13033	2.17609	2.17609
	2.17609	6.17609	2.17609	2.17609
	2.17609	7.65321	2.17609	5.77815
	2.17609	7.13033	2.17609	5.77815
	2.17609	7.21748	5.65321	6.13033
	3.77815	7.07918
	2.47712	7.77815
	2.47712	7.77815
	2.47712	7.17609
lung	S(WE)	S(Docile)	S(WE-GP-Docile-NP)	S(Docile-GP-WE-NP)
	2.17609	5.47712	2.17609	3.47712
	2.17609	5.07918	2.17609	3.77815
	2.17609	4.65321	2.17609	3.17609
	2.17609	6.25527	2.17609	4.95424
	2.17609	6.02119	2.17609	4.65321
	2.17609	6.38021	2.17609	3.95424
	2.47712	5.17609
	2.47712	6.25527
	2.47712	5.47712
	2.47712	5.17609
kidney	S(WE)	S(Docile)	S(WE-GP-Docile-NP)	S(Docile-GP-WE-NP)
	2.17609	2.17609	2.17609	2.17609
	2.17609	2.17609	2.17609	2.17609
	2.17609	2.17609	2.17609	2.17609
	2.17609	5.02119	2.17609	2.17609
	2.17609	3.95424	2.17609	2.17609
	2.17609	2.17609	2.17609	2.17609
	2.47712	7.17609
	2.47712	7.95424
	2.47712	7.95424
	2.47712	7.95424
